# Supplementary material for: Correlation between Peptacetobacter hiranonis, the baiCD Gene, and Secondary Bile Acids in Dogs
Source: Animals (Basel). 2024 Jan 9;14(2):216. doi: 10.3390/ani14020216 (PMC10812727; doi:10.3390/ani14020216)
Supplement: Supplementary file 1 [file animals-14-00216-s001.zip]

Archive with 1 entries (1 files):
- animals-2726041-supplementary.pdf
